# Supplementary material for: Mind the Gap: Sex-Specific Drivers of Human Papillomavirus Vaccination Uptake in Serbian University Students
Source: Eur J Investig Health Psychol Educ. 2025 Sep 19;15(9):189. doi: 10.3390/ejihpe15090189 (PMC12468811; doi:10.3390/ejihpe15090189)
Supplement: Supplementary file 1 [file ejihpe-15-00189-s001.zip]

Archive with 1 entries (1 files):
- ejihpe-3827980-supplementary.pdf
